# Supplementary material for: Investigating the Potential Plasticizing Effect of Di-Carboxylic Acids for the Manufacturing of Solid Oral Forms with Copovidone and Ibuprofen by Selective Laser Sintering
Source: Polymers (Basel). 2021 Sep 26;13(19):3282. doi: 10.3390/polym13193282 (PMC8513101; doi:10.3390/polym13193282)
Supplement: Supplementary file 1 [file polymers-13-03282-s001.zip]

Archive with 1 entries (1 files):
- polymers-1381547-supplementary.pdf
